# Supplementary material for: Is Fasting Superior to Continuous Caloric Restriction for Weight Loss and Metabolic Outcomes in Obese Adults? A Systematic Review and Meta-Analysis of Randomized Clinical Trials
Source: Nutrients. 2024 Oct 18;16(20):3533. doi: 10.3390/nu16203533 (PMC11510157; doi:10.3390/nu16203533)
Supplement: Supplementary file 1 [file nutrients-16-03533-s001.zip]

Archive with 1 entries (1 files):
- nutrients-3252659-supplementary.pdf
